# Supplementary material for: Reinfection dynamics of owned dogs with Echinococcus granulosus sensu lato in endemic rural areas of central Iran: Implications for cystic echinococcosis control
Source: PLoS Negl Trop Dis. 2026 Jun 29;20(6):e0014451. doi: 10.1371/journal.pntd.0014451 (PMC13327511; doi:10.1371/journal.pntd.0014451)
Supplement: S1 File — (XLSX) [file pntd.0014451.s001.xlsx]

## Sheet: ECHINO
Supporting Information file 1. Data file showing all owned dogs included in the 15-month follow-up study after praziquantel treatment, containing individual characteristics, diagnostic results at each sampling time point, and reinfection outcomes used for the analyses.
Dog ID	Step 0	Step 1	Step 2	Step 3	Step 4	Step 5	Gender	Age	Dog class	Result	Time	Race	Roaming behavior	Feeding habits	treatment	Study areas	home slaughter
1	N	N	N	N	N	N	M	A	G	Negative	15	echino	3	2	No	1	YES
2	N	_	_	_	_	_	M	A	G	Negative	0	echino	2	2	No	1	NO
3	N	N	N	N	N	p	M	A	G	Positive	15	echino	1	2	No	1	YES
4	N	N	N	N	N	N	M	A	SH	Negative	15	echino	3	1	YES	1	YES
5	N	_	_	_	_	_	M	A	G	Negative	0	echino	3	1	YES	1	YES
6	N	N	N	N	N	N	F	A	G	Negative	15	echino	3	2	No	1	NO
7	N	N	N	-	N	N	M	A	G	Negative	15	echino	3	1	No	1	YES
8	N	N	N	N	N	_	M	A	SH	Negative	12	echino	1	1	No	1	NO
9	N	N	N	N	P	P	M	A	SH	Positive	12	echino	2	1	No	1	YES
10	N	N	_	_	P	_	M	A	G	Positive	12	echino	1	2	No	1	YES
11	N	_	_	_	_	_	F	P	G	Negative	0	echino	3	1	YES	1	NO
12	N	N	N	N	N	N	M	A	SH	Negative	15	echino	3	1	YES	1	NO
13	N	_	N	N	N	N	M	A	G	Negative	15	echino	1	1	No	1	YES
14	N	N	N	_	_	N	M	A	SH	Negative	15	echino	2	2	No	1	YES
15	N	N	N	N	N	N	M	A	G	Negative	15	echino	3	2	No	1	NO
16	N	N	P	N	_	N	M	A	SH	Positive	6	echino	3	1	No	1	NO
17	N	N	N	N	N	N	M	A	SH	Negative	15	echino	2	2	No	1	YES
18	N	_	N	N	N	N	M	A	G	Negative	15	echino	3	1	No	1	YES
19	N	_	_	_	_	_	M	A	SH	Negative	0	echino	2	1	YES	1	NO
20	N	_	N	N	N	_	F	A	G	Negative	12	echino	3	1	No	1	NO
21	N	N	N	N	N	N	F	A	G	Negative	15	echino	3	2	YES	1	YES
22	N	N	N	N	N	N	M	A	G	Negative	15	echino	3	2	No	1	NO
23	N	N	N	_	N	N	M	A	G	Negative	15	echino	1	2	No	1	NO
24	P	N	N	N	N	N	F	A	G	Positive	0	echino	3	2	No	1	YES
25	N	N	_	_	N	_	M	A	G	Negative	12	echino	3	2	No	1	NO
26	N	N	N	N	_	N	F	A	G	Negative	15	echino	3	2	No	1	YES
27	N	N	_	N	N	N	M	A	G	Negative	15	echino	2	1	No	1	YES
28	N	N	N	N	N	_	M	A	G	Negative	12	echino	3	2	No	1	NO
29	N	N	N	N	N	N	M	A	G	Negative	15	echino	3	2	No	1	YES
30	N	N	_	N	_	_	M	A	G	Negative	9	echino	3	1	YES	1	NO
31	N	_	N	N	_	_	M	A	G	Negative	9	echino	1	1	No	1	NO
32	N	P	N	N	_	N	M	A	G	Positive	3	echino	3	2	No	1	YES
33	N	N	N	_	N	N	F	A	G	Negative	15	echino	3	1	No	1	YES
34	N	N	N	N	N	N	M	A	G	Negative	15	echino	3	1	No	1	NO
35	N	N	N	N	_	N	M	A	SH	Negative	15	echino	3	2	No	1	YES
36	P	N	P	_	N	N	F	A	G	Positive	0	echino	2	1	No	1	YES
37	N	N	N	N	N	_	M	A	SH	Negative	12	echino	3	2	YES	1	YES
38	N	N	_	N	_	_	M	P	G	Negative	9	echino	3	2	No	1	YES
39	N	N	N	N	N	N	M	A	G	Negative	15	echino	1	1	YES	1	NO
40	N	N	_	_	P	_	M	A	SH	Positive	12	echino	3	2	No	1	YES
41	N	N	N	N	N	N	M	A	G	Negative	15	echino	1	1	No	1	NO
42	P	N	_	P	N	_	M	A	SH	Positive	0	echino	3	1	No	1	NO
43	N	N	N	_	_	N	M	A	G	Negative	15	echino	3	2	No	1	YES
44	N	N	N	_	_	N	M	A	SH	Negative	15	echino	1	2	No	1	YES
45	N	_	_	_	_	_	M	P	G	Negative	0	echino	3	2	No	1	NO
46	N	N	N	N	N	N	F	A	G	Negative	15	echino	3	1	YES	1	NO
47	N	_	N	N	N	_	M	A	G	Negative	12	echino	1	1	YES	1	YES
48	N	N	N	N	N	N	M	A	G	Negative	15	echino	3	2	No	1	NO
49	N	N	N	N	_	N	M	A	G	Negative	15	echino	3	2	No	1	YES
50	N	N	N	_	_	N	M	P	SH	Negative	15	echino	2	2	No	1	YES
51	N	N	N	N	N	N	M	A	G	Negative	15	echino	1	2	No	1	YES
52	N	N	N	_	_	N	M	P	G	Negative	15	echino	2	1	No	1	NO
53	N	N	_	_	N	N	M	A	G	Negative	15	echino	3	1	YES	1	YES
54	N	N	N	N	P	N	M	P	G	Positive	12	echino	3	2	No	1	YES
55	N	N	N	N	N	_	M	A	G	Negative	12	echino	2	2	No	1	NO
56	N	N	N	_	_	P	M	P	SH	Positive	15	echino	1	2	YES	1	NO
57	N	N	N	_	_	P	M	A	SH	Positive	15	echino	1	1	YES	1	YES
58	N	N	N	N	N	N	M	A	G	Negative	15	echino	3	2	No	1	YES
59	N	N	N	N	N	N	F	A	G	Negative	15	echino	2	2	No	1	NO
60	P	P	N	_	P	_	M	A	SH	Positive	0	echino	3	2	No	1	YES
61	N	_	N	N	_	N	M	P	SH	Negative	15	echino	3	1	No	1	NO
62	N	N	N	N	_	_	M	A	SH	Negative	9	echino	3	1	YES	1	NO
63	N	_	_	_	_	_	M	A	G	Negative	0	echino	1	1	No	1	YES
64	N	N	N	N	N	N	M	A	G	Negative	15	echino	3	2	No	1	YES
65	N	N	N	N	N	N	F	A	G	Negative	15	echino	2	2	No	1	YES
66	N	N	N	N	_	_	M	P	SH	Negative	9	echino	3	2	No	1	NO
67	N	_	N	N	_	_	M	A	SH	Negative	9	echino	3	2	No	1	YES
68	P	P	N	N	N	N	M	A	SH	Positive	0	echino	3	2	No	1	YES
69	N	N	N	N	N	N	F	P	G	Negative	15	echino	2	2	YES	1	NO
70	N	N	N	_	N	N	M	A	G	Negative	15	echino	3	1	No	1	YES
71	N	N	N	P	_	N	M	P	G	Positive	9	echino	3	2	No	1	NO
72	N	N	N	P	_	N	M	A	G	Positive	9	echino	3	2	No	1	YES
73	N	N	N	N	N	_	M	P	SH	Negative	12	echino	1	1	No	1	YES
74	N	_	N	N	_	N	M	A	SH	Negative	15	echino	3	1	No	1	NO
75	N	N	N	N	N	_	M	A	SH	Negative	12	echino	2	2	No	1	YES
76	N	N	N	_	N	_	F	A	SH	Negative	12	echino	3	1	No	1	YES
77	N	N	N	N	_	N	M	A	SH	Negative	15	echino	3	2	YES	1	NO
78	N	N	_	N	N	N	M	P	SH	Negative	15	echino	1	2	No	1	NO
79	N	N	N	N	N	_	M	A	SH	Negative	12	echino	3	1	No	1	YES
80	P	N	P	N	N	N	M	A	SH	Positive	0	echino	1	2	YES	1	YES
81	P	N	P	N	_	N	M	A	SH	Positive	0	echino	2	1	No	1	YES
82	N	N	N	N	N	_	M	A	G	Negative	12	echino	1	2	No	1	YES
83	N	_	_	_	_	_	M	A	G	Negative	0	echino	2	2	No	1	NO
84	N	N	N	_	N	P	M	A	G	Positive	15	echino	3	2	No	1	YES
85	N	N	N	_	_	P	M	A	G	Positive	15	echino	2	1	No	1	YES
86	N	N	N	N	N	N	F	A	G	Negative	15	echino	3	2	No	1	NO
87	N	_	_	_	_	_	M	A	G	Negative	0	echino	3	2	YES	1	YES
88	N	N	N	N	N	P	M	A	SH	Positive	15	echino	3	2	No	1	NO
89	N	N	N	N	_	P	M	A	SH	Positive	15	echino	1	2	No	1	YES
90	N	N	N	N	N	_	M	A	G	Negative	12	echino	2	1	No	1	NO
91	N	_	_	_	_	_	M	A	G	Negative	0	echino	1	1	No	1	NO
92	N	_	_	_	_	_	F	A	SH	Negative	0	echino	1	2	No	1	YES
93	N	N	N	N	N	N	M	A	SH	Negative	15	echino	3	1	YES	1	YES
94	N	N	_	N	N	_	M	P	SH	Negative	12	echino	3	2	No	1	NO
95	N	N	_	_	_	N	M	A	G	Negative	15	echino	3	2	No	1	NO
96	N	_	_	_	_	_	F	A	G	Negative	0	echino	2	1	No	1	YES
97	N	N	_	N	N	_	M	A	SH	Negative	12	echino	3	1	No	1	NO
98	N	N	N	N	N	N	M	A	SH	Negative	15	echino	3	2	No	1	YES
99	N	N	N	N	P	N	M	A	SH	Positive	12	echino	1	2	No	1	YES
100	N	N	N	N	P	P	M	A	SH	Positive	12	echino	2	2	No	1	YES
101	N	N	N	N	N	_	F	A	G	Negative	12	echino	3	1	YES	1	NO
102	N	N	_	N	N	_	M	A	SH	Negative	12	echino	3	1	No	1	YES
103	N	N	N	N	N	N	M	P	G	Negative	15	echino	2	2	No	1	YES
104	N	N	N	N	_	N	F	A	G	Negative	15	echino	1	2	No	1	NO
105	P	P	N	N	N	N	M	A	G	Positive	0	echino	2	1	No	1	YES
106	N	N	N	N	N	N	M	A	SH	Negative	15	echino	3	1	No	1	NO
107	N	_	_	_	_	_	M	P	G	Negative	0	echino	3	2	No	1	YES
108	N	N	N	N	P	_	M	A	G	Positive	12	echino	2	2	No	1	NO
109	N	N	N	_	_	P	M	A	G	Positive	15	echino	3	1	No	1	YES
110	N	_	N	_	_	N	M	A	G	Negative	15	echino	3	2	No	1	YES
111	P	N	N	N	N	_	M	A	G	Positive	0	echino	3	2	No	1	NO
112	N	N	_	N	N	N	M	A	G	Negative	15	echino	2	2	YES	1	YES
113	N	N	N	N	N	N	M	A	G	Negative	15	echino	1	1	No	1	NO
114	N	N	N	N	_	_	M	P	SH	Negative	9	echino	3	1	No	1	YES
115	N	N	N	_	_	N	M	A	SH	Negative	15	echino	2	2	No	1	NO
116	N	N	N	N	_	_	F	A	SH	Negative	9	echino	1	1	No	1	YES
117	N	N	N	P	_	_	M	A	SH	Positive	9	echino	2	2	No	1	YES
118	N	N	_	P	P	_	M	P	SH	Positive	9	echino	3	2	No	1	YES
119	N	N	N	P	_	N	M	A	SH	Positive	9	echino	1	1	No	1	YES
120	N	_	N	N	N	_	M	A	G	Negative	12	echino	3	1	YES	2	NO
121	N	N	N	N	_	N	F	P	G	Negative	15	echino	3	1	No	2	YES
122	N	N	N	_	_	N	F	A	G	Negative	15	echino	3	2	No	2	NO
123	P	P	_	N	N	_	M	A	SH	Positive	0	echino	2	2	No	2	YES
124	N	_	N	N	N	_	M	A	G	Negative	12	echino	3	2	No	2	NO
125	N	N	N	N	_	N	M	A	SH	Negative	15	echino	3	1	No	2	YES
126	N	N	N	_	N	P	M	A	G	Positive	15	echino	1	2	YES	2	YES
127	N	N	N	N	_	P	M	A	G	Positive	15	echino	3	1	No	2	YES
128	N	_	_	_	_	_	F	P	G	Negative	0	echino	3	2	No	2	YES
129	P	N	N	N	P	_	M	A	G	Positive	0	echino	3	2	No	2	NO
130	N	N	N	N	N	N	M	A	SH	Negative	15	echino	2	1	No	2	YES
131	N	N	_	_	N	_	M	A	G	Negative	12	echino	3	1	YES	2	YES
132	P	_	P	_	N	N	M	P	SH	Positive	0	echino	3	1	No	2	YES
133	N	N	N	N	N	N	M	A	G	Negative	15	echino	3	2	No	2	NO
134	N	_	_	_	_	_	F	A	G	Negative	0	echino	3	1	YES	2	YES
135	N	N	N	_	P	_	F	P	SH	Positive	12	echino	1	2	YES	2	YES
136	N	_	_	N	P	N	M	A	SH	Positive	12	echino	2	2	No	2	NO
137	N	N	N	N	P	P	M	A	SH	Positive	12	echino	2	2	No	2	YES
138	N	N	N	N	_	N	M	A	G	Negative	15	echino	1	1	YES	2	YES
139	N	N	_	P	_	_	M	A	SH	Positive	9	echino	3	1	No	2	NO
140	N	N	_	N	_	N	M	A	G	Negative	15	echino	3	2	No	2	NO
141	N	N	N	N	N	_	M	A	G	Negative	12	echino	1	2	YES	2	YES
142	N	N	N	N	N	N	M	P	SH	Negative	15	echino	3	2	No	2	YES
143	N	N	N	N	N	N	F	A	SH	Negative	15	echino	1	1	No	2	NO
144	N	N	N	_	N	_	M	A	SH	Negative	12	echino	3	2	No	2	YES
145	N	_	_	N	N	N	M	A	G	Negative	15	echino	2	1	No	2	YES
146	N	N	N	_	_	P	M	A	SH	Positive	15	echino	1	2	No	2	YES
147	N	_	_	_	_	_	F	P	SH	Negative	0	echino	3	1	No	2	NO
148	N	N	N	N	_	N	M	A	SH	Negative	15	echino	2	2	YES	2	YES
149	N	N	N	N	N	P	M	A	SH	Positive	15	echino	3	1	No	2	NO
150	N	P	_	P	_	N	M	A	SH	Positive	3	echino	3	2	No	2	YES
151	N	N	N	_	N	N	M	A	SH	Negative	15	echino	2	1	No	2	NO
152	N	N	N	N	_	_	M	P	SH	Negative	9	echino	3	2	YES	2	YES
153	P	N	P	_	_	N	M	A	SH	Positive	0	echino	1	2	No	2	YES
154	N	_	N	N	_	N	M	A	G	Negative	15	echino	3	1	No	2	NO
155	N	N	N	_	N	_	M	A	G	Negative	12	echino	2	1	No	2	NO
156	N	N	N	N	_	N	M	A	G	Negative	15	echino	3	2	YES	2	YES
157	N	N	N	_	N	N	M	A	G	Negative	15	echino	3	2	No	2	NO
158	N	_	_	N	N	_	F	A	G	Negative	12	echino	2	2	No	2	YES
159	N	N	N	P	N	_	M	A	SH	Positive	9	echino	3	1	No	2	YES
160	N	N	_	N	_	N	M	A	G	Negative	15	echino	3	1	No	2	NO
161	N	N	N	_	_	N	M	A	G	Negative	15	echino	1	2	YES	2	NO
162	N	N	N	N	_	N	M	A	G	Negative	15	echino	3	2	No	2	YES
163	N	N	N	_	N	_	M	A	SH	Negative	12	echino	1	2	No	3	NO
164	N	_	N	N	N	N	M	A	SH	Negative	15	echino	1	1	No	3	YES
165	N	N	_	N	_	N	M	P	SH	Negative	15	echino	2	2	YES	3	YES
166	N	N	N	_	N	N	F	A	SH	Negative	15	echino	3	1	No	3	NO
167	N	N	N	N	_	N	M	A	SH	Negative	15	echino	3	2	YES	3	NO
168	N	N	N	N	N	N	M	A	G	Negative	15	echino	3	1	No	3	YES
169	N	N	N	N	_	_	M	A	G	Negative	9	echino	3	2	No	3	YES
170	N	_	N	N	N	N	M	A	G	Negative	15	echino	2	2	No	3	NO
171	N	N	N	N	P	N	M	A	SH	Positive	12	echino	1	2	No	3	YES
172	N	N	_	N	P	_	M	A	SH	Positive	12	echino	3	1	No	3	NO
173	N	_	_	_	_	_	M	A	G	Negative	0	echino	2	2	No	3	NO
174	N	_	_	_	_	_	F	A	G	Negative	0	echino	1	2	No	3	YES
175	N	N	N	N	_	N	M	A	SH	Negative	15	echino	3	1	No	3	NO
176	N	N	N	_	N	P	M	A	SH	Positive	15	echino	3	2	No	3	NO
177	N	N	N	N	N	N	M	P	SH	Negative	15	echino	3	1	YES	3	YES
178	N	N	N	_	_	N	M	A	SH	Negative	15	echino	3	1	No	3	YES
179	N	N	_	N	N	_	M	A	SH	Negative	12	echino	2	1	No	3	YES
180	N	N	N	P	N	N	M	P	G	Positive	9	echino	2	2	YES	3	YES
181	N	N	N	N	_	_	F	A	G	Negative	9	echino	3	2	No	3	NO
182	N	N	N	_	N	N	M	A	SH	Negative	15	echino	1	1	No	3	NO
183	N	_	N	N	_	N	M	A	SH	Negative	15	echino	3	2	No	3	YES
184	N	P	N	N	N	_	F	A	G	Positive	3	echino	3	1	No	3	YES
185	N	N	N	N	N	N	M	A	G	Negative	15	echino	1	2	No	3	NO
186	N	N	N	N	N	N	F	A	G	Negative	15	echino	2	2	No	3	NO
187	N	N	_	N	N	_	M	A	SH	Negative	12	echino	3	2	No	3	YES
188	N	N	N	N	_	N	M	P	SH	Negative	15	echino	3	1	No	3	NO
189	N	N	N	_	N	N	F	A	SH	Negative	15	echino	3	2	No	3	YES
190	N	_	_	_	_	_	M	A	G	Negative	0	echino	3	1	YES	3	YES
191	P	N	P	_	N	N	M	A	SH	Positive	0	echino	1	2	No	3	YES
192	N	N	N	N	N	_	M	A	SH	Negative	12	echino	3	1	No	3	NO
193	N	N	N	N	N	N	M	A	G	Negative	15	echino	1	1	No	3	YES
194	N	N	N	_	N	_	F	A	SH	Negative	12	echino	1	1	No	3	YES
195	N	N	_	N	N	N	M	P	G	Negative	15	echino	3	2	YES	3	YES
196	N	N	P	N	_	N	M	A	G	Positive	6	echino	3	2	No	3	YES
197	N	N	N	N	N	_	M	A	G	Negative	12	echino	3	1	No	3	NO
198	N	N	N	_	_	_	M	A	G	Negative	6	echino	2	1	YES	3	YES
199	N	N	_	N	N	N	M	P	G	Negative	15	echino	1	1	No	3	NO
200	N	_	N	N	_	N	F	A	SH	Negative	15	echino	3	2	No	3	YES
201	N	N	_	N	N	N	M	A	SH	Negative	15	echino	3	1	No	3	NO
202	N	N	N	N	N	N	M	A	G	Negative	15	echino	3	2	No	3	YES
203	N	N	N	P	_	P	M	A	G	Positive	9	echino	3	1	No	3	NO
204	P	N	P	N	N	_	M	P	G	Positive	0	echino	2	2	No	3	YES
205	N	N	N	_	N	N	M	A	G	Negative	15	echino	3	1	No	3	NO
206	N	N	_	N	N	_	M	A	G	Negative	12	echino	3	1	No	3	NO
207	N	_	N	N	_	N	M	P	G	Negative	15	echino	2	2	No	3	YES
208	N	N	N	N	N	N	M	A	G	Negative	15	echino	1	1	YES	3	YES
209	N	N	N	N	_	_	M	A	G	Negative	9	echino	3	2	No	3	NO
210	N	N	N	N	N	P	M	A	SH	Positive	15	echino	1	2	No	3	YES
211	N	N	_	N	_	P	M	P	G	Positive	15	echino	1	2	No	3	YES
212	N	N	N	_	N	N	F	A	G	Negative	15	echino	3	1	No	3	NO
213	N	N	N	N	N	N	M	A	G	Negative	15	echino	3	1	No	3	NO
214	N	N	N	N	N	N	M	A	SH	Negative	15	echino	3	1	YES	3	YES
215	N	N	N	N	N	N	M	A	G	Negative	15	echino	3	2	No	3	NO
216	P	N	N	N	N	_	F	A	G	Positive	0	echino	2	1	No	3	NO
217	N	N	N	_	N	_	M	A	SH	Negative	12	echino	3	1	No	3	NO
218	N	N	_	N	N	N	M	A	G	Negative	15	echino	3	1	No	3	YES
219	N	N	N	N	_	_	M	P	SH	Negative	9	echino	3	2	No	3	YES
220	N	N	N	N	N	N	M	A	SH	Negative	15	echino	2	2	No	3	YES
221	N	_	_	_	_	_	M	P	G	Negative	0	echino	3	1	YES	3	YES
222	N	N	N	N	_	N	M	P	SH	Negative	15	echino	3	1	No	3	NO
223	N	N	N	_	N	N	M	A	SH	Negative	15	echino	1	2	No	3	NO
224	N	N	N	N	_	_	M	A	G	Negative	9	echino	2	1	No	3	YES
225	N	N	_	N	P	N	M	A	G	Positive	12	echino	3	1	No	3	YES
226	N	N	N	N	N	N	F	A	G	Negative	15	echino	3	1	No	3	NO
227	P	N	N	N	P	_	M	A	G	Positive	0	echino	1	2	YES	3	YES
228	P	N	N	_	P	N	F	A	G	Positive	0	echino	3	1	No	3	NO
229	N	N	N	N	N	_	M	A	G	Negative	12	echino	1	2	No	3	YES
230	P	P	N	N	_	N	M	A	SH	Positive	0	echino	3	2	No	3	YES
231	N	N	N	_	N	N	M	P	G	Negative	15	echino	3	1	No	3	NO
232	N	_	N	N	_	N	M	A	G	Negative	15	echino	3	1	No	3	NO
233	N	N	N	N	N	N	M	A	G	Negative	15	echino	2	1	No	3	NO
234	N	_	_	_	_	_	F	A	SH	Negative	0	echino	1	1	No	3	YES
235	N	N	N	N	N	P	M	A	SH	Positive	15	echino	3	2	No	3	YES
236	N	N	_	N	N	P	M	A	SH	Positive	15	echino	2	2	No	3	YES
237	N	N	N	N	_	P	M	A	G	Positive	15	echino	3	2	No	3	YES
238	N	N	N	N	N	_	M	A	G	Negative	12	echino	3	1	No	3	NO
239	N	N	P	N	_	N	M	A	SH	Positive	6	echino	1	2	No	3	YES
240	N	N	N	N	_	N	M	A	SH	Negative	15	echino	3	1	No	3	YES
241	N	N	N	_	_	_	M	P	SH	Negative	6	echino	3	1	No	3	YES
242	N	_	N	_	N	N	M	A	G	Negative	15	echino	2	1	No	3	NO
243	P	N	N	N	N	_	M	A	SH	Positive	0	echino	3	2	YES	3	YES
244	N	N	N	N	N	N	M	A	G	Negative	15	echino	3	1	No	3	NO
245	N	N	N	N	_	_	M	A	G	Negative	9	echino	2	1	No	3	NO
246	N	N	N	_	N	N	M	P	G	Negative	15	echino	1	2	No	3	YES
247	N	P	_	P	N	N	M	A	SH	Positive	3	echino	2	2	No	3	YES
248	N	N	N	P	_	_	M	A	SH	Positive	9	echino	2	2	No	3	YES
249	N	N	N	P	N	N	M	A	SH	Positive	9	echino	3	2	No	3	NO
250	N	N	N	N	N	N	M	A	SH	Negative	15	echino	3	1	No	3	YES
251	N	N	N	N	N	N	F	A	G	Negative	15	echino	3	2	No	3	YES
252	N	N	N	_	P	N	M	A	SH	Positive	12	echino	3	1	No	3	NO
253	N	N	N	N	_	N	M	A	G	Negative	15	echino	1	2	YES	3	YES
254	N	N	N	N	N	_	M	A	G	Negative	12	echino	3	2	No	3	YES
255	N	N	N	N	_	_	M	P	G	Negative	9	echino	2	2	No	3	YES
256	N	N	N	_	N	N	M	A	G	Negative	15	echino	3	2	No	3	NO
257	N	N	N	_	N	_	M	A	SH	Negative	12	echino	3	1	No	3	NO
258	N	N	N	N	_	N	M	A	SH	Negative	15	echino	3	1	No	3	YES
259	N	N	N	N	_	_	M	A	SH	Negative	9	echino	1	2	No	3	YES
260	N	N	N	_	N	N	M	A	G	Negative	15	echino	3	1	No	4	YES
261	N	_	_	_	_	_	M	A	G	Negative	0	echino	3	2	No	4	NO
262	N	N	N	N	P	N	M	A	G	Positive	12	echino	3	1	YES	4	NO
263	N	N	N	N	_	_	F	A	G	Negative	9	echino	3	1	No	4	YES
264	N	N	N	_	P	P	M	A	SH	Positive	12	echino	1	2	No	4	YES
265	N	N	N	N	P	_	M	P	SH	Positive	12	echino	2	2	No	4	YES
266	N	_	_	_	_	_	M	A	G	Negative	0	echino	1	1	No	4	NO
267	N	N	N	N	N	N	M	A	G	Negative	15	echino	3	1	No	4	YES
268	N	N	N	N	_	N	M	A	G	Negative	15	echino	3	1	No	4	YES
269	P	_	P	N	N	_	M	A	SH	Positive	0	echino	3	1	No	4	YES
270	N	N	N	N	N	N	M	A	G	Negative	15	echino	1	2	YES	4	YES
271	N	N	N	_	N	_	F	A	G	Negative	12	echino	3	1	No	4	YES
272	N	N	_	N	N	N	M	A	G	Negative	15	echino	2	2	No	4	NO
273	N	N	N	N	N	_	M	A	G	Negative	12	echino	3	1	No	4	YES
274	N	N	N	_	N	N	M	A	SH	Negative	15	echino	2	2	No	4	NO
275	N	N	N	N	_	N	M	A	SH	Negative	15	echino	3	2	YES	4	YES
276	N	_	_	N	N	N	M	A	SH	Negative	15	echino	3	1	No	4	NO
277	N	N	N	_	N	_	M	A	SH	Negative	12	echino	3	2	No	4	NO
278	N	N	N	N	N	P	M	A	SH	Positive	15	echino	3	2	No	4	YES
279	N	N	N	N	_	N	F	A	G	Negative	15	echino	2	1	No	4	NO
280	N	N	_	_	N	N	M	A	SH	Negative	15	echino	1	2	No	4	NO
281	N	N	_	N	N	_	M	A	SH	Negative	12	echino	2	1	YES	4	YES
282	N	N	N	N	_	N	M	P	G	Negative	15	echino	3	1	YES	4	YES
283	N	N	N	_	N	N	M	A	G	Negative	15	echino	1	2	No	4	YES
284	N	N	_	N	N	N	M	A	G	Negative	15	echino	3	2	No	4	NO
285	N	N	N	N	_	N	M	A	SH	Negative	15	echino	3	1	No	4	NO
286	N	_	_	_	N	N	F	A	G	Negative	15	echino	3	2	No	4	YES
287	N	N	N	N	N	N	M	A	SH	Negative	15	echino	3	2	No	4	YES
288	N	N	_	N	_	N	M	A	SH	Negative	15	echino	1	2	No	4	YES
289	N	N	N	N	_	_	F	P	SH	Negative	9	echino	2	1	No	4	NO
290	N	P	_	N	N	N	M	P	G	Positive	3	echino	2	1	No	4	YES
291	N	N	N	N	N	N	M	A	G	Negative	15	echino	3	2	No	4	NO
292	N	N	N	N	N	N	F	A	G	Negative	15	echino	1	1	YES	4	YES
293	N	N	N	_	N	N	M	A	G	Negative	15	echino	3	2	No	4	YES
294	N	N	_	N	N	_	M	P	G	Negative	12	echino	3	1	No	4	NO
295	N	N	N	_	N	N	M	A	SH	Negative	15	echino	3	1	No	4	YES
296	N	N	N	N	_	N	M	A	G	Negative	15	echino	3	1	No	4	NO
297	N	_	_	_	_	_	M	P	G	Negative	0	echino	1	2	No	4	YES
298	N	N	_	N	N	_	M	A	SH	Negative	12	echino	3	1	No	4	YES
299	N	N	_	N	N	_	M	A	G	Negative	12	echino	2	2	YES	4	YES
300	N	N	N	_	_	N	M	A	G	Negative	15	echino	3	1	No	4	NO
301	N	N	P	N	N	N	F	A	SH	Positive	6	echino	3	2	No	4	YES
302	N	N	N	_	N	_	M	A	SH	Negative	12	echino	2	1	YES	4	YES
303	P	N	N	N	_	_	M	A	G	Positive	0	echino	1	2	YES	4	NO
304	N	N	N	N	N	P	M	A	G	Positive	15	echino	3	2	No	4	YES
305	N	N	_	N	_	N	F	A	G	Negative	15	echino	3	1	No	4	NO
306	N	N	N	N	N	_	M	A	SH	Negative	12	echino	3	1	No	4	YES
307	P	N	N	P	N	N	M	A	G	Positive	0	echino	1	2	No	4	YES
308	N	N	N	N	_	N	M	A	G	Negative	15	echino	2	1	No	4	YES
309	N	N	_	_	N	N	M	P	G	Negative	15	echino	3	2	No	4	NO
310	N	N	N	N	N	P	M	A	SH	Positive	15	echino	3	1	No	4	YES
311	N	_	N	N	_	P	M	P	SH	Positive	15	echino	2	2	No	4	YES
312	N	N	N	N	N	N	M	A	G	Negative	15	echino	1	2	YES	4	YES
313	N	N	N	N	_	_	M	A	G	Negative	9	echino	2	2	No	4	NO
314	P	P	N	N	_	N	M	A	SH	Positive	0	echino	3	1	No	4	NO
315	N	N	N	N	N	N	M	A	SH	Negative	15	echino	2	1	No	4	YES
316	N	N	N	P	N	N	M	A	SH	Positive	9	echino	3	2	No	4	YES
317	N	N	_	P	_	N	M	A	SH	Positive	9	echino	2	2	No	4	YES
318	N	N	N	N	N	N	M	A	G	Negative	15	echino	3	1	No	4	NO
319	N	_	N	N	N	_	F	A	G	Negative	12	echino	3	1	No	4	NO
320	N	N	N	N	_	N	M	P	G	Negative	15	echino	3	1	No	4	YES
321	N	N	N	N	N	N	M	A	SH	Negative	15	echino	3	2	YES	4	YES
322	N	N	N	N	_	_	M	A	SH	Negative	9	echino	3	1	No	4	YES
323	N	N	N	N	P	N	M	A	G	Positive	12	echino	2	2	No	4	YES
324	N	N	N	_	N	_	M	A	G	Negative	12	echino	3	1	No	5	NO
325	N	_	_	N	N	N	F	A	G	Negative	15	echino	3	2	No	5	YES
326	P	P	N	N	N	N	M	A	SH	Positive	0	echino	3	1	No	5	NO
327	N	N	N	N	_	_	M	A	G	Negative	9	echino	1	2	YES	5	YES
328	N	_	_	_	_	_	M	A	G	Negative	0	echino	2	2	No	5	YES
329	N	N	N	_	_	N	M	A	SH	Negative	15	echino	3	1	No	5	YES
330	N	N	_	N	N	N	M	F	SH	Negative	15	echino	3	1	No	5	NO
331	N	N	N	N	_	N	M	A	SH	Negative	15	echino	2	1	YES	5	YES
332	N	_	_	_	_	_	F	A	G	Negative	0	echino	2	2	No	5	NO
333	N	N	N	N	_	N	M	A	SH	Negative	15	echino	3	2	No	5	NO
334	N	N	N	N	N	_	M	A	G	Negative	12	echino	1	1	No	5	YES
335	N	N	_	_	N	_	M	A	G	Negative	12	echino	3	2	No	5	YES
336	P	N	N	N	N	P	M	A	G	Positive	0	echino	1	2	No	5	NO
337	N	_	_	N	N	N	M	A	G	Negative	15	echino	3	1	No	5	NO
338	N	N	N	P	_	_	M	A	G	Positive	9	echino	3	1	YES	5	YES
339	N	_	_	_	_	_	M	A	SH	Negative	0	echino	3	2	No	5	NO
340	N	N	N	_	N	P	F	P	SH	Positive	15	echino	2	2	No	5	YES
341	N	N	N	N	N	_	M	A	G	Negative	12	echino	3	1	No	5	YES
342	N	N	N	N	_	_	M	A	G	Negative	9	echino	1	1	No	5	NO
343	P	_	N	_	P	N	M	A	SH	Positive	0	echino	3	2	No	5	YES
344	N	N	N	N	N	N	M	A	SH	Negative	15	echino	2	1	No	5	NO
345	N	N	_	N	N	P	F	A	G	Positive	15	echino	3	2	No	5	YES
346	N	_	_	_	_	_	M	A	G	Negative	0	echino	2	1	YES	5	NO
347	N	N	N	N	N	N	M	P	SH	Negative	15	echino	3	2	No	5	YES
348	N	N	N	N	_	_	M	A	SH	Negative	9	echino	1	1	No	5	YES
349	P	N	P	_	N	N	M	A	SH	Positive	0	echino	3	2	No	5	NO
350	P	_	P	N	_	N	M	P	SH	Positive	0	echino	2	2	No	5	YES
351	N	N	N	N	N	_	M	A	G	Negative	12	echino	1	1	YES	5	YES
352	N	N	_	N	P	N	M	A	SH	Positive	12	echino	3	1	No	5	YES
353	N	N	N	N	N	N	F	A	SH	Negative	15	echino	3	2	No	5	NO
354	N	N	N	N	N	P	M	A	G	Positive	15	echino	2	2	No	5	YES
355	N	N	N	_	_	_	M	A	G	Negative	6	echino	3	1	No	5	YES
356	N	N	_	N	P	N	M	A	G	Positive	12	echino	1	2	No	5	NO
357	N	N	N	_	P	_	M	P	G	Positive	12	echino	2	2	No	5	YES
358	N	N	N	N	_	_	F	A	G	Negative	9	echino	1	1	YES	5	YES
359	N	N	N	_	N	N	M	P	G	Negative	15	echino	3	1	No	5	NO
360	N	N	_	N	N	N	M	A	G	Negative	15	echino	3	1	No	5	YES
361	P	P	N	N	N	N	F	A	G	Positive	0	echino	3	2	No	5	YES
362	N	N	N	N	N	N	M	A	SH	Negative	15	echino	1	1	No	5	YES
363	N	N	N	_	_	P	M	A	SH	Positive	15	echino	3	2	No	5	YES
364	N	N	N	_	N	P	M	A	SH	Positive	15	echino	2	2	No	5	YES
365	N	_	N	N	P	_	M	A	G	Positive	12	echino	2	2	No	5	YES
366	N	N	N	N	N	N	M	A	G	Negative	15	echino	1	1	No	5	NO
367	N	N	N	N	_	_	M	A	G	Negative	9	echino	2	1	YES	5	YES
368	P	N	P	N	N	_	M	A	G	Positive	0	echino	3	1	No	5	NO
369	N	N	N	N	N	N	M	A	G	Negative	15	echino	1	2	No	5	NO
370	N	N	N	_	N	N	M	A	G	Negative	15	echino	2	2	No	5	YES
371	N	N	_	N	_	N	F	A	G	Negative	15	echino	3	1	No	5	NO
372	N	N	N	P	N	_	M	P	SH	Positive	9	echino	3	2	No	5	YES
373	N	N	_	P	N	N	M	A	SH	Positive	9	echino	3	2	No	5	YES
374	N	N	N	P	_	_	M	A	G	Positive	9	echino	1	2	No	5	YES
375	N	N	N	N	N	N	M	A	G	Negative	15	echino	3	1	No	5	NO
376	N	N	_	N	N	N	F	A	G	Negative	15	echino	3	1	YES	5	YES
377	N	N	N	N	N	N	M	A	SH	Negative	15	echino	3	2	No	5	NO
378	N	N	N	N	_	N	M	A	G	Negative	15	echino	1	2	No	5	YES
379	N	N	N	N	N	N	M	A	SH	Negative	15	echino	2	1	No	5	NO
380	N	N	N	N	N	N	M	A	SH	Negative	15	echino	2	1	No	5	NO
381	N	N	_	N	N	N	M	A	G	Negative	15	echino	3	2	YES	5	YES
1	N	N	N	N	N	N	M	A	G	Negative	15	tenia	3	2	No	1	YES
2	N	_	_	_	_	_	M	A	G	Negative	0	tenia	2	2	No	1	NO
3	N	N	N	P	N	N	M	A	G	Positive	9	tenia	1	2	No	1	YES
4	N	N	N	N	N	N	M	A	SH	Negative	15	tenia	3	1	YES	1	YES
5	N	_	_	_	_	_	M	A	G	Negative	0	tenia	3	1	YES	1	YES
6	N	N	N	N	N	N	F	A	G	Negative	15	tenia	3	2	No	1	NO
7	N	N	N	_	N	N	M	A	G	Negative	15	tenia	3	1	No	1	YES
8	N	N	N	N	N	_	M	A	SH	Negative	12	tenia	1	1	No	1	NO
9	N	N	N	N	N	N	M	A	SH	Negative	15	tenia	2	1	No	1	YES
10	N	N	_		N	_	M	A	G	Negative	12	tenia	1	2	No	1	YES
11	N	_	_	_	_	_	F	P	G	Positive	15	tenia	3	1	YES	1	NO
12	N	N	N	N	N	P	M	A	SH	Negative	15	tenia	3	1	YES	1	NO
13	N	_	N	N	N	N	M	A	G	Negative	15	tenia	1	1	No	1	YES
14	P	N	N	_	_	N	M	A	SH	Positive	0	tenia	2	2	No	1	YES
15	N	N	N	N	N	N	M	A	G	Negative	15	tenia	3	2	No	1	NO
16	N	N	N	N	_	N	M	A	SH	Negative	15	tenia	3	1	No	1	NO
17	N	N	N	N	N	N	M	A	SH	Negative	15	tenia	2	2	No	1	YES
18	N	_	N	N	N	N	M	A	G	Negative	15	tenia	3	1	No	1	YES
19	N	_	_	_	_	_	M	A	SH	Negative	0	tenia	2	1	YES	1	NO
20	N	_	N	N	N	_	F	A	G	Negative	12	tenia	3	1	No	1	NO
21	N	N	N	N	N	P	F	A	G	Positive	15	tenia	3	2	YES	1	YES
22	N	N	P	N	N	P	M	A	G	Positive	6	tenia	3	2	No	1	NO
23	N	N	N	_	N	N	M	A	G	Negative	15	tenia	1	2	No	1	NO
24	N	N	N	N	N	N	F	A	G	Negative	15	tenia	3	2	No	1	YES
25	N	N	_	_	N	_	M	A	G	Negative	12	tenia	3	2	No	1	NO
26	N	N	N	P	_	N	F	A	G	Positive	9	tenia	3	2	No	1	YES
27	N	N	_	P	N	N	M	A	G	Positive	9	tenia	2	1	No	1	YES
28	N	N	N	N	N	_	M	A	G	Negative	12	tenia	3	2	No	1	NO
29	N	N	N	N	P	N	M	A	G	Positive	12	tenia	3	2	No	1	YES
30	N	N	_	N	_	_	M	A	G	Negative	9	tenia	3	1	YES	1	NO
31	N	_	N	N	_	_	M	A	G	Negative	9	tenia	1	1	No	1	NO
32	N	N	N	N	_	N	M	A	G	Negative	15	tenia	3	2	No	1	YES
33	N	N	N	_	N	N	F	A	G	Negative	15	tenia	3	1	No	1	YES
34	N	N	N	N	N	P	M	A	G	Positive	15	tenia	3	1	No	1	NO
35	N	N	N	N	_	N	M	A	SH	Negative	15	tenia	3	2	No	1	YES
36	N	N	N	_	N	N	F	A	G	Negative	15	tenia	2	1	No	1	YES
37	N	N	N	N	N	_	M	A	SH	Negative	12	tenia	3	2	YES	1	YES
38	N	N	_	N	_	_	M	P	G	Negative	9	tenia	3	2	No	1	YES
39	N	N	N	N	N	N	M	A	G	Negative	15	tenia	1	1	YES	1	NO
40	P	N	_	_	N	_	M	A	SH	Positive	0	tenia	3	2	No	1	YES
41	N	N	N	N	N	N	M	A	G	Negative	15	tenia	1	1	No	1	NO
42	N	N	_	N	N	_	M	A	SH	Negative	12	tenia	3	1	No	1	NO
43	N	N	N	_	_	N	M	A	G	Positive	15	tenia	3	2	No	1	YES
44	N	N	N	_	_	P	M	A	SH	Negative	15	tenia	1	2	No	1	YES
45	N	_	_	_	_	_	M	P	G	Negative	0	tenia	3	2	No	1	NO
46	N	N	N	N	N	N	F	A	G	Negative	15	tenia	3	1	YES	1	NO
47	N	_	N	N	P	_	M	A	G	Positive	12	tenia	1	1	YES	1	YES
48	N	N	N	N	N	N	M	A	G	Negative	15	tenia	3	2	No	1	NO
49	N	N	N	N	_	N	M	A	G	Negative	15	tenia	3	2	No	1	YES
50	N	N	N	_	_	N	M	P	SH	Negative	15	tenia	2	2	No	1	YES
51	P	N	N	N	N	N	M	A	G	Positive	0	tenia	1	2	No	1	YES
52	N	N	N	_	_	N	M	P	G	Negative	15	tenia	2	1	No	1	NO
53	N	N	_	_	N	N	M	A	G	Negative	15	tenia	3	1	YES	1	YES
54	N	N	P	N	N	N	M	P	G	Positive	6	tenia	3	2	No	1	YES
55	N	N	N	N	N	_	M	A	G	Negative	15	tenia	2	2	No	1	NO
56	N	N	N	_	_	N	M	P	SH	Negative	6	tenia	1	2	YES	1	NO
57	N	N	N	_	_	N	M	A	SH	Negative	6	tenia	1	1	YES	1	YES
58	N	N	N	N	N	N	M	A	G	Negative	15	tenia	3	2	No	1	YES
59	N	N	N	N	N	N	F	A	G	Negative	15	tenia	2	2	No	1	NO
60	N	N	N	_	N	_	M	A	SH	Negative	12	tenia	3	2	No	1	YES
61	N	_	N	N	_	N	M	P	SH	Negative	15	tenia	3	1	No	1	NO
62	N	N	N	N	_	_	M	A	SH	Negative	9	tenia	3	1	YES	1	NO
63	N	_	_	_	_	_	M	A	G	Negative	0	tenia	1	1	No	1	YES
64	N	N	N	N	N	P	M	A	G	Positive	15	tenia	3	2	No	1	YES
65	N	N	N	N	N	N	F	A	G	Negative	15	tenia	2	2	No	1	YES
66	N	N	N	N	_	_	M	P	SH	Negative	9	tenia	3	2	No	1	NO
67	N	_	N	N	_	_	M	A	SH	Negative	9	tenia	3	2	No	1	YES
68	N	N	N	N	N	N	M	A	SH	Negative	15	tenia	3	2	No	1	YES
69	N	N	N	N	N	N	F	P	G	Negative	15	tenia	2	2	YES	1	NO
70	N	N	N	_	N	N	M	A	G	Negative	15	tenia	3	1	No	1	YES
71	N	N	N	N	_	N	M	P	G	Negative	15	tenia	3	2	No	1	NO
72	N	N	N	N	_	N	M	A	G	Negative	15	tenia	3	2	No	1	YES
73	N	N	N	N	N	_	M	P	SH	Negative	12	tenia	1	1	No	1	YES
74	N	_	N	N	_	N	M	A	SH	Negative	15	tenia	3	1	No	1	NO
75	N	N	N	N	N	_	M	A	SH	Negative	12	tenia	2	2	No	1	YES
76	N	N	N	_	N	_	F	A	SH	Negative	12	tenia	3	1	No	1	YES
77	N	N	N	N	_	N	M	A	SH	Negative	15	tenia	3	2	YES	1	NO
78	N	N	_	N	N	N	M	P	SH	Negative	15	tenia	1	2	No	1	NO
79	N	N	N	N	N	_	M	A	SH	Negative	12	tenia	3	1	No	1	YES
80	N	N	N	N	N	N	M	A	SH	Negative	15	tenia	1	2	YES	1	YES
81	N	N	N	N	_	N	M	A	SH	Negative	15	tenia	2	1	No	1	YES
82	N	N	N	N	N	_	M	A	G	Negative	12	tenia	1	2	No	1	YES
83	N	_	_	_	_	_	M	A	G	Negative	0	tenia	2	2	No	1	NO
84	N	N	N	_	N	N	M	A	G	Negative	15	tenia	3	2	No	1	YES
85	N	N	N	_	_	N	M	A	G	Negative	15	tenia	2	1	No	1	YES
86	P	N	N	N	N	N	F	A	G	Positive	0	tenia	3	2	No	1	NO
87	N	_	_	_	_	_	M	A	G	Positive	12	tenia	3	2	YES	1	YES
88	N	N	N	N	P	N	M	A	SH	Negative	15	tenia	3	2	No	1	NO
89	N	N	N	N	_	N	M	A	SH	Negative	12	tenia	1	2	No	1	YES
90	N	N	N	N	N	_	M	A	G	Negative	12	tenia	2	1	No	1	NO
91	N	_	_	_	_	_	M	A	G	Negative	0	tenia	1	1	No	1	NO
92	N	_	_	_	_	_	F	A	SH	Negative	0	tenia	1	2	No	1	YES
93	N	N	N	N	N	N	M	A	SH	Negative	15	tenia	3	1	YES	1	YES
94	N	N	_	N	P	_	M	P	SH	Positive	12	tenia	3	2	No	1	NO
95	N	N	_	_	_	N	M	A	G	Negative	15	tenia	3	2	No	1	NO
96	N	_	_	_	_	_	F	A	G	Negative	0	tenia	2	1	No	1	YES
97	N	N	_	P	N	_	M	A	SH	Positive	9	tenia	3	1	No	1	NO
98	N	N	N	N	N	N	M	A	SH	Negative	15	tenia	3	2	No	1	YES
99	N	N	N	N	N	N	M	A	SH	Negative	15	tenia	1	2	No	1	YES
100	N	N	N	N	N	N	M	A	SH	Negative	15	tenia	2	2	No	1	YES
101	N	N	N	N	N	_	F	A	G	Negative	12	tenia	3	1	YES	1	NO
102	N	N	_	P	P	_	M	A	SH	Positive	9	tenia	3	1	No	1	YES
103	N	N	N	N	N	N	M	P	G	Negative	15	tenia	2	2	No	1	YES
104	P	N	N	N	_	N	F	A	G	Positive	0	tenia	1	2	No	1	NO
105	N	N	N	N	N	N	M	A	G	Negative	15	tenia	2	1	No	1	YES
106	N	N	N	N	N	N	M	A	SH	Negative	15	tenia	3	1	No	1	NO
107	N	_	_	_	_	_	M	P	G	Negative	0	tenia	3	2	No	1	YES
108	N	N	N	N	N	_	M	A	G	Negative	12	tenia	2	2	No	1	NO
109	N	N	N	_	_	N	M	A	G	Negative	15	tenia	3	1	No	1	YES
110	N	_	N	_	_	N	M	A	G	Negative	15	tenia	3	2	No	1	YES
111	N	N	N	N	N	_	M	A	G	Negative	12	tenia	3	2	No	1	NO
112	N	N	_	N	N	N	M	A	G	Negative	15	tenia	2	2	YES	1	YES
113	N	P	N	N	N	N	M	A	G	Positive	3	tenia	1	1	No	1	NO
114	N	P	N	N	_	_	M	P	SH	Positive	3	tenia	3	1	No	1	YES
115	N	N	N	_	_	N	M	A	SH	Negative	15	tenia	2	2	No	1	NO
116	N	N	N	N	_	_	F	A	SH	Negative	9	tenia	1	1	No	1	YES
117	N	N	N	N	_	_	M	A	SH	Negative	9	tenia	2	2	No	1	YES
118	N	N	_	N	N	_	M	P	SH	Negative	12	tenia	3	2	No	1	YES
119	N	N	N	N	_	N	M	A	SH	Negative	15	tenia	1	1	No	1	YES
120	N	_	N	N	N	_	M	A	G	Negative	12	tenia	3	1	YES	2	NO
121	N	N	N	N	_	N	F	P	G	Negative	15	tenia	3	1	No	2	YES
122	N	N	N	_	_	P	F	A	G	Positive	15	tenia	3	2	No	2	NO
123	N	N	_	N	N	_	M	A	SH	Negative	12	tenia	2	2	No	2	YES
124	N	_	N	N	N	_	M	A	G	Negative	12	tenia	3	2	No	2	NO
125	N	N	N	N	_	N	M	A	SH	Negative	15	tenia	3	1	No	2	YES
126	N	N	N	_	N	N	M	A	G	Negative	15	tenia	1	2	YES	2	YES
127	N	N	N	N	_	N	M	A	G	Negative	15	tenia	3	1	No	2	YES
128	N	_	_	_	_	_	F	P	G	Negative	0	tenia	3	2	No	2	YES
129	N	N	N	P	N	_	M	A	G	Positive	9	tenia	3	2	No	2	NO
130	N	N	N	N	P	N	M	A	SH	Positive	12	tenia	2	1	No	2	YES
131	N	N	_	_	N	_	M	A	G	Negative	12	tenia	3	1	YES	2	YES
132	N	_	N	_	N	N	M	P	SH	Negative	15	tenia	3	1	No	2	YES
133	N	N	N	N	N	N	M	A	G	Negative	15	tenia	3	2	No	2	NO
134	N	_	_	_	_	_	F	A	G	Negative	0	tenia	3	1	YES	2	YES
135	N	N	N	_	N	_	F	P	SH	Negative	12	tenia	1	2	YES	2	YES
136	N	_	_	N	N	N	M	A	SH	Negative	15	tenia	2	2	No	2	NO
137	N	N	N	N	N	N	M	A	SH	Negative	15	tenia	2	2	No	2	YES
138	P	P	N	N	_	N	M	A	G	Positive	0	tenia	1	1	YES	2	YES
139	N	N	_	N	_	_	M	A	SH	Negative	9	tenia	3	1	No	2	NO
140	N	N	_	N	_	N	M	A	G	Negative	15	tenia	3	2	No	2	NO
141	N	N	N	N	N	_	M	A	G	Negative	12	tenia	1	2	YES	2	YES
142	N	N	N	N	P	N	M	P	SH	Positive	12	tenia	3	2	No	2	YES
143	N	N	N	N	P	N	F	A	SH	Positive	12	tenia	1	1	No	2	NO
144	N	N	N	_	P	_	M	A	SH	Positive	12	tenia	3	2	No	2	YES
145	N	_	_	N	N	N	M	A	G	Negative	15	tenia	2	1	No	2	YES
146	P	N	P	_	_	N	M	A	SH	Positive	0	tenia	1	2	No	2	YES
147	N	_	_	_	_	_	F	P	SH	Negative	0	tenia	3	1	No	2	NO
148	N	N	N	N	_	N	M	A	SH	Negative	15	tenia	2	2	YES	2	YES
149	N	N	P	N	N	N	M	A	SH	Positive	6	tenia	3	1	No	2	NO
150	N	N	_	N	_	N	M	A	SH	Negative	15	tenia	3	2	No	2	YES
151	N	N	N	_	N	N	M	A	SH	Negative	15	tenia	2	1	No	2	NO
152	N	N	N	N	_	_	M	P	SH	Negative	9	tenia	3	2	YES	2	YES
153	N	N	N	_	_	P	M	A	SH	Positive	15	tenia	1	2	No	2	YES
154	N	_	N	N	_	P	M	A	G	Positive	15	tenia	3	1	No	2	NO
155	N	N	N	_	N	_	M	A	G	Negative	12	tenia	2	1	No	2	NO
156	N	N	N	N	_	N	M	A	G	Negative	15	tenia	3	2	YES	2	YES
157	N	N	N	_	N	N	M	A	G	Negative	15	tenia	3	2	No	2	NO
158	N	_	_	N	N	_	F	A	G	Negative	12	tenia	2	2	No	2	YES
159	N	N	N	N	N	_	M	A	SH	Negative	12	tenia	3	1	No	2	YES
160	P	P	_	N	_	N	M	A	G	Positive	0	tenia	3	1	No	2	NO
161	N	N	N	_	_	N	M	A	G	Negative	15	tenia	1	2	YES	2	NO
162	N	N	N	P	_	N	M	A	G	Positive	9	tenia	3	2	No	2	YES
163	N	N	N	_	N	_	M	A	SH	Negative	12	tenia	1	2	No	3	NO
164	N	_	N	N	N	P	M	A	SH	Positive	15	tenia	1	1	No	3	YES
165	N	N	_	P	_	P	M	P	SH	Positive	9	tenia	2	2	YES	3	YES
166	N	N	N	_	N	P	F	A	SH	Positive	15	tenia	3	1	No	3	NO
167	N	N	N	N	_	P	M	A	SH	Positive	15	tenia	3	2	YES	3	NO
168	N	N	N	N	N	N	M	A	G	Negative	15	tenia	3	1	No	3	YES
169	N	N	N	N	_	_	M	A	G	Negative	9	tenia	3	2	No	3	YES
170	N	_	N	N	N	N	M	A	G	Negative	15	tenia	2	2	No	3	NO
171	N	N	N	N	N	N	M	A	SH	Negative	15	tenia	1	2	No	3	YES
172	N	N	_	N	N	_	M	A	SH	Negative	12	tenia	3	1	No	3	NO
173	N	_	_	_	_	_	M	A	G	Negative	0	tenia	2	2	No	3	NO
174	N	_	_	_	_	_	F	A	G	Negative	0	tenia	1	2	No	3	YES
175	N	N	N	N	_	N	M	A	SH	Negative	15	tenia	3	1	No	3	NO
176	N	N	N	_	P	N	M	A	SH	Positive	12	tenia	3	2	No	3	NO
177	N	N	N	N	N	N	M	P	SH	Negative	15	tenia	3	1	YES	3	YES
178	N	N	N	_	_	N	M	A	SH	Negative	15	tenia	3	1	No	3	YES
179	N	N	_	N	N	_	M	A	SH	Negative	12	tenia	2	1	No	3	YES
180	N	N	N	N	N	N	M	P	G	Negative	15	tenia	2	2	YES	3	YES
181	N	N	N	N	_	_	F	A	G	Negative	9	tenia	3	2	No	3	NO
182	N	N	P	_	N	P	M	A	SH	Positive	6	tenia	1	1	No	3	NO
183	N	_	N	N	_	N	M	A	SH	Negative	15	tenia	3	2	No	3	YES
184	N	N	N	N	N	_	F	A	G	Negative	12	tenia	3	1	No	3	YES
185	N	N	N	N	N	N	M	A	G	Negative	15	tenia	1	2	No	3	NO
186	N	N	N	N	N	N	F	A	G	Negative	15	tenia	2	2	No	3	NO
187	N	N	_	N	N	_	M	A	SH	Negative	12	tenia	3	2	No	3	YES
188	N	N	N	N	_	N	M	P	SH	Negative	15	tenia	3	1	No	3	NO
189	N	N	N	_	N	N	F	A	SH	Negative	15	tenia	3	2	No	3	YES
190	N	_	_	_	_	_	M	A	G	Negative	0	tenia	3	1	YES	3	YES
191	N	N	N	_	N	N	M	A	SH	Negative	15	tenia	1	2	No	3	YES
192	N	N	N	N	N	_	M	A	SH	Negative	12	tenia	3	1	No	3	NO
193	N	N	N	N	P	N	M	A	G	Positive	12	tenia	1	1	No	3	YES
194	N	N	N	_	P	_	F	A	SH	Positive	12	tenia	1	1	No	3	YES
195	N	N	_	N	N	N	M	P	G	Negative	15	tenia	3	2	YES	3	YES
196	P	N	N	N	_	N	M	A	G	Positive	0	tenia	3	2	No	3	YES
197	N	N	N	N	N	_	M	A	G	Negative	12	tenia	3	1	No	3	NO
198	N	N	N	_	_	_	M	A	G	Negative	6	tenia	2	1	YES	3	YES
199	N	N	_	N	N	N	M	P	G	Negative	15	tenia	1	1	No	3	NO
200	N	_	N	N	_	N	F	A	SH	Negative	15	tenia	3	2	No	3	YES
201	N	N	_	N	N	N	M	A	SH	Negative	15	tenia	3	1	No	3	NO
202	N	N	N	N	N	N	M	A	G	Negative	15	tenia	3	2	No	3	YES
203	N	N	N	N	_	N	M	A	G	Negative	15	tenia	3	1	No	3	NO
204	N	N	N	N	N	_	M	P	G	Negative	12	tenia	2	2	No	3	YES
205	N	N	N	_	N	N	M	A	G	Negative	15	tenia	3	1	No	3	NO
206	N	N	_	N	N	_	M	A	G	Negative	12	tenia	3	1	No	3	NO
207	N	_	N	N	_	N	M	P	G	Negative	15	tenia	2	2	No	3	YES
208	N	N	N	N	N	N	M	A	G	Negative	15	tenia	1	1	YES	3	YES
209	N	N	N	N	_	_	M	A	G	Negative	9	tenia	3	2	No	3	NO
210	N	N	N	P	N	N	M	A	SH	Positive	9	tenia	1	2	No	3	YES
211	N	N	_	P	_	N	M	P	G	Positive	9	tenia	1	2	No	3	YES
212	N	N	N	_	N	N	F	A	G	Negative	15	tenia	3	1	No	3	NO
213	N	N	N	N	N	P	M	A	G	Positive	15	tenia	3	1	No	3	NO
214	N	N	N	N	N	N	M	A	SH	Negative	15	tenia	3	1	YES	3	YES
215	N	N	N	N	N	N	M	A	G	Negative	15	tenia	3	2	No	3	NO
216	N	N	N	N	N	_	F	A	G	Negative	12	tenia	2	1	No	3	NO
217	N	N	N	_	N	_	M	A	SH	Negative	12	tenia	3	1	No	3	NO
218	N	N	_	N	N	N	M	A	G	Negative	15	tenia	3	1	No	3	YES
219	P	N	P	N	_	_	M	P	SH	Positive	0	tenia	3	2	No	3	YES
220	N	N	N	N	N	N	M	A	SH	Negative	15	tenia	2	2	No	3	YES
221	N	_	_	_	_	_	M	P	G	Negative	0	tenia	3	1	YES	3	YES
222	N	N	N	N	_	N	M	P	SH	Negative	15	tenia	3	1	No	3	NO
223	N	N	P	_	N	N	M	A	SH	Positive	6	tenia	1	2	No	3	NO
224	N	N	N	N	_	_	M	A	G	Negative	9	tenia	2	1	No	3	YES
225	N	N	_	N	N	N	M	A	G	Negative	15	tenia	3	1	No	3	YES
226	N	N	N	N	N	N	F	A	G	Negative	15	tenia	3	1	No	3	NO
227	N	N	N	N	N	_	M	A	G	Negative	12	tenia	1	2	YES	3	YES
228	N	N	N	_	N	N	F	A	G	Negative	15	tenia	3	1	No	3	NO
229	N	N	N	N	N	_	M	A	G	Negative	12	tenia	1	2	No	3	YES
230	N	N	N	N	_	N	M	A	SH	Negative	15	tenia	3	2	No	3	YES
231	N	N	N	_	N	N	M	P	G	Negative	15	tenia	3	1	No	3	NO
232	N	_	N	N	_	N	M	A	G	Negative	15	tenia	3	1	No	3	NO
233	N	N	N	N	N	P	M	A	G	Positive	15	tenia	2	1	No	3	NO
234	N	_	_	_	_	_	F	A	SH	Negative	0	tenia	1	1	No	3	YES
235	N	N	N	N	N	N	M	A	SH	Negative	15	tenia	3	2	No	3	YES
236	N	N	_	N	N	N	M	A	SH	Negative	15	tenia	2	2	No	3	YES
237	N	N	N	N	_	N	M	A	G	Negative	15	tenia	3	2	No	3	YES
238	N	N	N	N	N	_	M	A	G	Negative	12	tenia	3	1	No	3	NO
239	P	N	N	N	_	N	M	A	SH	Positive	0	tenia	1	2	No	3	YES
240	N	N	N	N	_	N	M	A	SH	Negative	15	tenia	3	1	No	3	YES
241	N	N	N	_	_	_	M	P	SH	Negative	6	tenia	3	1	No	3	YES
242	N	_	N	_	N	N	M	A	G	Negative	15	tenia	2	1	No	3	NO
243	N	N	N	N	N	_	M	A	SH	Negative	12	tenia	3	2	YES	3	YES
244	N	N	N	N	N	N	M	A	G	Negative	15	tenia	3	1	No	3	NO
245	N	N	N	N	_	_	M	A	G	Negative	9	tenia	2	1	No	3	NO
246	N	P	N	_	P	N	M	P	G	Positive	3	tenia	1	2	No	3	YES
247	N	N	_	N	N	N	M	A	SH	Negative	15	tenia	2	2	No	3	YES
248	N	N	N	N	_	_	M	A	SH	Negative	9	tenia	2	2	No	3	YES
249	N	N	N	N	N	N	M	A	SH	Negative	15	tenia	3	2	No	3	NO
250	N	N	N	N	N	N	M	A	SH	Negative	15	tenia	3	1	No	3	YES
251	N	N	N	N	N	N	F	A	G	Negative	15	tenia	3	2	No	3	YES
252	N	N	N	_	N	N	M	A	SH	Negative	15	tenia	3	1	No	3	NO
253	N	N	N	N	_	N	M	A	G	Negative	15	tenia	1	2	YES	3	YES
254	N	N	N	N	N	_	M	A	G	Negative	12	tenia	3	2	No	3	YES
255	N	N	N	N	_	_	M	P	G	Negative	9	tenia	2	2	No	3	YES
256	N	N	N	_	N	N	M	A	G	Negative	15	tenia	3	2	No	3	NO
257	N	N	N	_	N	_	M	A	SH	Negative	12	tenia	3	1	No	3	NO
258	P	P	N	N	_	N	M	A	SH	Positive	0	tenia	3	1	No	3	YES
259	N	N	N	N	_	_	M	A	SH	Negative	9	tenia	1	2	No	3	YES
260	N	N	N	_	N	N	M	A	G	Negative	15	tenia	3	1	No	4	YES
261	N	_	_	_	_	_	M	A	G	Negative	0	tenia	3	2	No	4	NO
262	N	N	N	N	N	N	M	A	G	Negative	15	tenia	3	1	YES	4	NO
263	P	N	N	N	_	_	F	A	G	Positive	0	tenia	3	1	No	4	YES
264	N	N	N	_	N	N	M	A	SH	Negative	15	tenia	1	2	No	4	YES
265	N	N	N	N	N	_	M	P	SH	Negative	12	tenia	2	2	No	4	YES
266	N	_	_	_	_	_	M	A	G	Negative	0	tenia	1	1	No	4	NO
267	N	N	N	N	N	N	M	A	G	Negative	15	tenia	3	1	No	4	YES
268	N	N	N	N	_	N	M	A	G	Negative	15	tenia	3	1	No	4	YES
269	N	_	N	N	N	_	M	A	SH	Negative	12	tenia	3	1	No	4	YES
270	N	N	N	N	N	N	M	A	G	Negative	15	tenia	1	2	YES	4	YES
271	N	N	N	_	N	_	F	A	G	Negative	12	tenia	3	1	No	4	YES
272	N	N	_	N	N	N	M	A	G	Negative	15	tenia	2	2	No	4	NO
273	N	N	N	N	N	_	M	A	G	Negative	12	tenia	3	1	No	4	YES
274	N	N	N	_	P	N	M	A	SH	Positive	12	tenia	2	2	No	4	NO
275	N	N	N	N	_	N	M	A	SH	Negative	15	tenia	3	2	YES	4	YES
276	N	_	_	N	N	N	M	A	SH	Negative	15	tenia	3	1	No	4	NO
277	N	P	N	_	N	_	M	A	SH	Positive	3	tenia	3	2	No	4	NO
278	P	N	N	N	N	N	M	A	SH	Positive	0	tenia	3	2	No	4	YES
279	N	N	N	N	_	N	F	A	G	Negative	15	tenia	2	1	No	4	NO
280	N	N	_	_	N	N	M	A	SH	Negative	15	tenia	1	2	No	4	NO
281	N	N	_	N	N	_	M	A	SH	Negative	12	tenia	2	1	YES	4	YES
282	N	N	N	P	_	N	M	P	G	Positive	9	tenia	3	1	YES	4	YES
283	N	N	N	_	N	N	M	A	G	Negative	15	tenia	1	2	No	4	YES
284	N	N	_	N	N	N	M	A	G	Negative	15	tenia	3	2	No	4	NO
285	N	N	N	N	_	P	M	A	SH	Positive	15	tenia	3	1	No	4	NO
286	N	_	_	_	N	P	F	A	G	Positive	15	tenia	3	2	No	4	YES
287	N	N	N	N	N	P	M	A	SH	Positive	15	tenia	3	2	No	4	YES
288	N	N	_	P	_	N	M	A	SH	Positive	9	tenia	1	2	No	4	YES
289	N	N	N	N	_	_	F	P	SH	Negative	9	tenia	2	1	No	4	NO
290	N	N	_	N	N	N	M	P	G	Negative	15	tenia	2	1	No	4	YES
291	N	N	N	N	N	N	M	A	G	Negative	15	tenia	3	2	No	4	NO
292	N	N	N	N	N	N	F	A	G	Negative	15	tenia	1	1	YES	4	YES
293	N	N	N	_	P	N	M	A	G	Positive	12	tenia	3	2	No	4	YES
294	N	N	_	N	P	_	M	P	G	Positive	12	tenia	3	1	No	4	NO
295	N	N	N	_	N	N	M	A	SH	Negative	15	tenia	3	1	No	4	YES
296	N	N	N	N	_	N	M	A	G	Negative	15	tenia	3	1	No	4	NO
297	N	_	_	_	_	_	M	P	G	Negative	0	tenia	1	2	No	4	YES
298	N	N	_	N	N	_	M	A	SH	Negative	12	tenia	3	1	No	4	YES
299	N	N	_	N	N	_	M	A	G	Negative	12	tenia	2	2	YES	4	YES
300	N	N	N	_	_	N	M	A	G	Negative	15	tenia	3	1	No	4	NO
301	N	P	N	N	N	N	F	A	SH	Positive	3	tenia	3	2	No	4	YES
302	P	N	N	_	P	_	M	A	SH	Positive	0	tenia	2	1	YES	4	YES
303	N	N	N	N	_	_	M	A	G	Negative	9	tenia	1	2	YES	4	NO
304	N	N	N	N	N	N	M	A	G	Negative	15	tenia	3	2	No	4	YES
305	N	N	_	N	_	P	F	A	G	Positive	15	tenia	3	1	No	4	NO
306	N	N	N	N	N	_	M	A	SH	Negative	12	tenia	3	1	No	4	YES
307	N	N	N	N	N	N	M	A	G	Negative	15	tenia	1	2	No	4	YES
308	N	N	N	N	_	N	M	A	G	Negative	15	tenia	2	1	No	4	YES
309	N	N	_	_	N	N	M	P	G	Negative	15	tenia	3	2	No	4	NO
310	N	N	N	N	N	N	M	A	SH	Negative	15	tenia	3	1	No	4	YES
311	N	_	N	N	_	N	M	P	SH	Negative	15	tenia	2	2	No	4	YES
312	N	N	N	N	N	N	M	A	G	Negative	15	tenia	1	2	YES	4	YES
313	N	N	N	N	_	_	M	A	G	Negative	9	tenia	2	2	No	4	NO
314	N	N	N	N	_	N	M	A	SH	Negative	15	tenia	3	1	No	4	NO
315	N	N	N	N	N	N	M	A	SH	Negative	15	tenia	2	1	No	4	YES
316	N	N	N	N	N	N	M	A	SH	Negative	15	tenia	3	2	No	4	YES
317	N	N	_	N	_	N	M	A	SH	Negative	15	tenia	2	2	No	4	YES
318	N	N	N	N	N	N	M	A	G	Negative	15	tenia	3	1	No	4	NO
319	N	_	N	N	N	_	F	A	G	Negative	12	tenia	3	1	No	4	NO
320	N	N	N	N	_	N	M	P	G	Negative	15	tenia	3	1	No	4	YES
321	N	N	N	N	N	N	M	A	SH	Negative	15	tenia	3	2	YES	4	YES
322	N	N	N	N	_	_	M	A	SH	Negative	9	tenia	3	1	No	4	YES
323	N	N	P	N	N	N	M	A	G	Positive	6	tenia	2	2	No	4	YES
324	N	N	N	_	N	_	M	A	G	Negative	12	tenia	3	1	No	5	NO
325	N	_	_	N	N	N	F	A	G	Negative	15	tenia	3	2	No	5	YES
326	N	N	N	N	N	N	M	A	SH	Negative	15	tenia	3	1	No	5	NO
327	N	P	N	N	_	_	M	A	G	Positive	3	tenia	1	2	YES	5	YES
328	N	_	_	_	_	_	M	A	G	Negative	0	tenia	2	2	No	5	YES
329	N	N	N	_	_	P	M	A	SH	Positive	15	tenia	3	1	No	5	YES
330	N	N	_	N	N	P	M	F	SH	Positive	15	tenia	3	1	No	5	NO
331	N	N	N	N	_	P	M	A	SH	Positive	15	tenia	2	1	YES	5	YES
332	N	_	_	_	_	_	F	A	G	Negative	0	tenia	2	2	No	5	NO
333	N	N	N	P	_	N	M	A	SH	Positive	9	tenia	3	2	No	5	NO
334	N	N	N	N	N	_	M	A	G	Negative	12	tenia	1	1	No	5	YES
335	N	N	_	_	N	_	M	A	G	Negative	12	tenia	3	2	No	5	YES
336	N	N	N	N	N	N	M	A	G	Negative	15	tenia	1	2	No	5	NO
337	N	_	_	N	N	N	M	A	G	Negative	15	tenia	3	1	No	5	NO
338	P	N	N	N	_	_	M	A	G	Positive	0	tenia	3	1	YES	5	YES
339	N	_	_	_	_	_	M	A	SH	Negative	0	tenia	3	2	No	5	NO
340	N	N	N	_	N	N	F	P	SH	Negative	15	tenia	2	2	No	5	YES
341	N	N	N	N	N	_	M	A	G	Negative	12	tenia	3	1	No	5	YES
342	N	N	N	N	_	_	M	A	G	Negative	9	tenia	1	1	No	5	NO
343	N	_	N	_	N	N	M	A	SH	Negative	15	tenia	3	2	No	5	YES
344	N	N	N	N	N	N	M	A	SH	Negative	15	tenia	2	1	No	5	NO
345	N	N	_	N	N	N	F	A	G	Negative	15	tenia	3	2	No	5	YES
346	N	_	_	_	_	_	M	A	G	Negative	0	tenia	2	1	YES	5	NO
347	N	N	N	N	N	N	M	P	SH	Negative	15	tenia	3	2	No	5	YES
348	N	N	N	N	_	_	M	A	SH	Negative	9	tenia	1	1	No	5	YES
349	N	N	N	_	N	N	M	A	SH	Negative	15	tenia	3	2	No	5	NO
350	N	_	N	N	_	N	M	P	SH	Negative	15	tenia	2	2	No	5	YES
351	N	N	N	N	N	_	M	A	G	Negative	12	tenia	1	1	YES	5	YES
352	N	N	_	P	N	N	M	A	SH	Positive	9	tenia	3	1	No	5	YES
353	N	P	N	N	N	N	F	A	SH	Positive	3	tenia	3	2	No	5	NO
354	N	N	N	P	N	N	M	A	G	Positive	9	tenia	2	2	No	5	YES
355	N	N	N	_	_	_	M	A	G	Negative	6	tenia	3	1	No	5	YES
356	N	N	_	N	N	N	M	A	G	Negative	15	tenia	1	2	No	5	NO
357	N	N	N	_	N	_	M	P	G	Negative	12	tenia	2	2	No	5	YES
358	N	N	N	N	_	_	F	A	G	Negative	9	tenia	1	1	YES	5	YES
359	N	N	N	_	N	N	M	P	G	Negative	15	tenia	3	1	No	5	NO
360	N	N	_	N	N	N	M	A	G	Negative	15	tenia	3	1	No	5	YES
361	N	N	N	N	N	N	F	A	G	Negative	15	tenia	3	2	No	5	YES
362	N	N	N	N	N	N	M	A	SH	Negative	15	tenia	1	1	No	5	YES
363	N	N	N	_	_	N	M	A	SH	Negative	15	tenia	3	2	No	5	YES
364	N	N	N	_	N	N	M	A	SH	Negative	15	tenia	2	2	No	5	YES
365	N	_	N	N	N	_	M	A	G	Negative	12	tenia	2	2	No	5	YES
366	N	N	P	N	N	P	M	A	G	Positive	6	tenia	1	1	No	5	NO
367	N	N	N	N	_	_	M	A	G	Negative	9	tenia	2	1	YES	5	YES
368	N	N	N	N	N	_	M	A	G	Negative	12	tenia	3	1	No	5	NO
369	N	N	N	N	N	N	M	A	G	Negative	15	tenia	1	2	No	5	NO
370	P	N	N	_	N	N	M	A	G	Positive	0	tenia	2	2	No	5	YES
371	N	N	_	N	_	N	F	A	G	Negative	15	tenia	3	1	No	5	NO
372	N	N	N	N	N	_	M	P	SH	Negative	12	tenia	3	2	No	5	YES
373	N	N	_	N	N	N	M	A	SH	Negative	15	tenia	3	2	No	5	YES
374	N	N	N	N	_	_	M	A	G	Negative	9	tenia	1	2	No	5	YES
375	N	N	N	N	P	N	M	A	G	Positive	12	tenia	3	1	No	5	NO
376	N	N	_	N	P	N	F	A	G	Positive	12	tenia	3	1	YES	5	YES
377	N	N	N	N	N	N	M	A	SH	Negative	15	tenia	3	2	No	5	NO
378	N	N	N	N	_	N	M	A	G	Negative	15	tenia	1	2	No	5	YES
379	N	N	N	N	N	N	M	A	SH	Negative	15	tenia	2	1	No	5	NO
380	N	N	N	N	P	N	M	A	SH	Positive	12	tenia	2	1	No	5	NO
381	N	N	_	N	N	N	M	A	G	Negative	15	tenia	3	2	YES	5	YES
